# Supplementary material for: The Melon Sterol Transporter Niemann-Pick C1 Protein Is a New Interactor of Cucumber mosaic virus Movement Protein
Source: Viruses. 2026 May 20;18(5):577. doi: 10.3390/v18050577 (PMC13211540; doi:10.3390/v18050577)
Supplement: Supplementary file 1 [file viruses-18-00577-s001.zip]

Archive with 9 entries (9 files):
- Supplementary Figure S1.pdf
- Supplementary Figure S2.pdf
- Supplementary Figure S3.pdf
- Supplementary Figure S4.pdf
- Supplementary Figure S5.pdf
- Supplementary figure S6.pdf
- Supplementary Figure S7.pdf
- Supplementary Figure S8.pdf
- Supplementary Table S1.pdf
